# Supplementary material for: Formation of Lymphoma Hybrid Spheroids and Drug Testing in Real Time with the Use of Fluorescence Optical Tweezers
Source: Cells. 2022 Jul 5;11(13):2113. doi: 10.3390/cells11132113 (PMC9265821; doi:10.3390/cells11132113)
Supplement: Supplementary file 1 [file cells-11-02113-s001.zip]

Archive with 3 entries (3 files):
- Figure S1.pdf
- Video S1.mp4
- Video S2.mp4
